# Supplementary material for: Ad-Apoptin-hTERTp-E1a Regulates Autophagy Through the AMPK-mTOR-eIF4F Signaling Axis to Reduce Drug Resistance of MCF-7/ADR Cells
Source: Front Mol Biosci. 2021 Nov 19;8:763500. doi: 10.3389/fmolb.2021.763500 (PMC8640141; doi:10.3389/fmolb.2021.763500)
Supplement: Supplementary file 2 [file DataSheet4.ZIP]

Archive with 9 entries (9 files):
- 2C-P62.tif
- 2C-PARP.tif
- 2E-GAPDH-1.tif
- 2E-GAPDH-2.tif
- 2E-MRP1-1.tif
- 2E-MRP1-2.tif
- 2C-C-CAS3.tif
- 2C-GAPDH.tif
- 2C-LC3.tif
