# Supplementary material for: Ad-Apoptin-hTERTp-E1a Regulates Autophagy Through the AMPK-mTOR-eIF4F Signaling Axis to Reduce Drug Resistance of MCF-7/ADR Cells
Source: Front Mol Biosci. 2021 Nov 19;8:763500. doi: 10.3389/fmolb.2021.763500 (PMC8640141; doi:10.3389/fmolb.2021.763500)
Supplement: Supplementary file 3 [file DataSheet1.ZIP]

Archive with 6 entries (6 files):
- MCF-7-VT.fcs
- MCF-7-ADR-CON.fcs
- MCF-7-ADR-MOCK.fcs
- MCF-7-ADR-VT.fcs
- MCF-7-CON.fcs
- MCF-7-MOCK.fcs
