# Supplementary material for: Ad-Apoptin-hTERTp-E1a Regulates Autophagy Through the AMPK-mTOR-eIF4F Signaling Axis to Reduce Drug Resistance of MCF-7/ADR Cells
Source: Front Mol Biosci. 2021 Nov 19;8:763500. doi: 10.3389/fmolb.2021.763500 (PMC8640141; doi:10.3389/fmolb.2021.763500)
Supplement: Supplementary file 4 [file DataSheet6.ZIP]

Archive with 15 entries (15 files):
- 4A-ERK12.tif
- 4A-GAPDH.tif
- 4A-P53.tif
- 4A-P-AKT.tif
- 4A-P-AMPK.tif
- 4A-P-ERK12.tif
- 4A-P-P53.tif
- 4C-GAPDH-1.tif
- 4C-GAPDH-2.tif
- 4C-MRP1-1.tif
- 4C-MRP1-2.tif
- 4C-P-MTOR-1.tif
- 4C-P-MTOR-2.tif
- 4A-AKT.tif
- 4A-AMPK.tif
