# Supplementary material for: Ad-Apoptin-hTERTp-E1a Regulates Autophagy Through the AMPK-mTOR-eIF4F Signaling Axis to Reduce Drug Resistance of MCF-7/ADR Cells
Source: Front Mol Biosci. 2021 Nov 19;8:763500. doi: 10.3389/fmolb.2021.763500 (PMC8640141; doi:10.3389/fmolb.2021.763500)
Supplement: Supplementary file 5 [file DataSheet2.ZIP]

Archive with 4 entries (4 files):
- fig3-microscopy images.pptx
- fig4-microscopy images.pptx
- fig5-microscopy images.pptx
- fig2-microscopy images.pptx
