# Supplementary material for: Ad-Apoptin-hTERTp-E1a Regulates Autophagy Through the AMPK-mTOR-eIF4F Signaling Axis to Reduce Drug Resistance of MCF-7/ADR Cells
Source: Front Mol Biosci. 2021 Nov 19;8:763500. doi: 10.3389/fmolb.2021.763500 (PMC8640141; doi:10.3389/fmolb.2021.763500)
Supplement: Supplementary file 7 [file DataSheet5.ZIP]

Archive with 8 entries (8 files):
- 3A-P-MTOR.tif
- 3B-GAPDH.tif
- 3B-MTOR.tif
- 3B-P-MTOR.tif
- 3E-GAPDH.tif
- 3E-MRP1.tif
- 3A-GAPDH.tif
- 3A-MTOR.tif
