# Supplementary material for: Ad-Apoptin-hTERTp-E1a Regulates Autophagy Through the AMPK-mTOR-eIF4F Signaling Axis to Reduce Drug Resistance of MCF-7/ADR Cells
Source: Front Mol Biosci. 2021 Nov 19;8:763500. doi: 10.3389/fmolb.2021.763500 (PMC8640141; doi:10.3389/fmolb.2021.763500)
Supplement: Supplementary file 8 [file DataSheet7.ZIP]

Archive with 13 entries (13 files):
- 5A-GAPDH.tif
- 5A-P-RAPTOR.tif
- 5A-P-S6K.tif
- 5A-RAPTOR.tif
- 5A-S6K.tif
- 5C-EIF4E.tif
- 5C-GAPDH.tif
- 5C-P-4EBP1.tif
- 5C-P-S6K.tif
- 5D-GAPDH.tif
- 5D-MRP1.tif
- 5A-4EBP1.tif
- 5A-EIF4E.tif
